# Supplementary material for: New Panx-1 Blockers: Synthesis, Biological Evaluation and Molecular Dynamic Studies
Source: Int J Mol Sci. 2022 Apr 27;23(9):4827. doi: 10.3390/ijms23094827 (PMC9103715; doi:10.3390/ijms23094827)
Supplement: Supplementary file 1 [file ijms-23-04827-s001.zip]

Archive with 1 entries (1 files):
- ijms-1690208-supplementary.pdf
